# Supplementary material for: Elective Use of Intraoperative Extracorporeal Membrane Oxygenation in Patients With Pulmonary Fibrosis Reduces Primary Graft Dysfunction After Bilateral Lung Transplantation
Source: Interdiscip Cardiovasc Thorac Surg. 2026 Feb 20;41(2):ivag057. doi: 10.1093/icvts/ivag057 (PMC12961185; doi:10.1093/icvts/ivag057)
Supplement: ivag057_Supplementary_Data [file ivag057_supplementary_data.zip]

Archive with 3 entries (3 files):
- 25-Feb-2026_104118_Supplementary_data_ICVTS.docx
- 260113_supplemantal.docx
- Supplementary_data_ICVTS.docx
